# Supplementary material for: Lens Proteomics Provide Novel Clues for Cataractogenesis: Original Investigation and a Broad Literature Survey
Source: J Clin Med. 2025 Jul 4;14(13):4737. doi: 10.3390/jcm14134737 (PMC12251298; doi:10.3390/jcm14134737)
Supplement: Supplementary file 1 [file jcm-14-04737-s001.zip]

Archive with 1 entries (1 files):
- jcm-3635661-supplementary.pdf
